# Supplementary material for: Host Genotype and Precipitation Influence of Fungal Endophyte Symbiosis and Mycotoxin Abundance in a Locoweed
Source: Int J Mol Sci. 2019 Oct 24;20(21):5285. doi: 10.3390/ijms20215285 (PMC6862532; doi:10.3390/ijms20215285)
Supplement: Supplementary file 1 [file ijms-20-05285-s001.zip]

Archive with 1 entries (1 files):
- Supplementary Figures and Tables.pdf
